# Supplementary material for: Transitional Lesions, One More Step Towards Understanding the Pathogenesis of Adenomyosis
Source: J Clin Med. 2025 Jun 27;14(13):4578. doi: 10.3390/jcm14134578 (PMC12249794; doi:10.3390/jcm14134578)
Supplement: Supplementary file 1 [file jcm-14-04578-s001.zip]

Archive with 1 entries (1 files):
- jcm-3584200-supplementary.pdf
